# Supplementary material for: Ciprofloxacin-Loaded Spray-Dried Lactose Particles: Formulation Optimization and Antibacterial Efficacy
Source: Pharmaceutics. 2025 Mar 20;17(3):392. doi: 10.3390/pharmaceutics17030392 (PMC11945521; doi:10.3390/pharmaceutics17030392)
Supplement: Supplementary file 1 [file pharmaceutics-17-00392-s001.zip]

Archive with 1 entries (1 files):
- pharmaceutics-3490509-supplementary.pdf
